# Supplementary material for: Guanine nucleotide exchange factor DOCK11-binding peptide fused with a single chain antibody inhibits hepatitis B virus infection and replication
Source: J Biol Chem. 2022 Jun 2;298(7):102097. doi: 10.1016/j.jbc.2022.102097 (PMC9241042; doi:10.1016/j.jbc.2022.102097)
Supplement: Supplemental Tables S1–S4 [file mmc1.xlsx]

## Sheet: S1 Table
		Supplementary Table 1.
		Primers for DOCK11, ASGR, and Ack1 expression vectors and for mRNA selection.
		Primers for DOCK11 expression vector
			Name	Sequence (5' to 3')
			F-Bio	GGCGCCGGCACCCCGGTGAC
			R-Bio	CGCCAGGGTCATCAGGGTGT
			KstartBio-F	GCCACCATGGGCGCCGGCACCCCGGTG
			Bio-Flag-Histag A stop	CTAATGGTGATGGTGGTGATGGTGCTTGTCGTCGTCGTCCTTGTAGTCCGCCAGGGTCATCAGGGTGT
			TOPOKstartDOCK11-IF-F	ACCCTTGCCACCATGGCCGAAGTGCGCAAATTCAC
			DOCK11Bio-IF-R	CGGGGTGCCGGCGCCCACTTCAGCGTATCTTGGGG
			TOPOKstartINV-R	CATGGTGGCAAGGGTTCGATC
			DOCK11-1516-F	ACCAAAAGGAAAACCTTTTTGAGG
			Kstart-R	CATGGTGGCAAGGGTTCGATC
		Primers for ASGR expression vector
			Name	Sequence (5' to 3')
			ASGR1-ex-if-F1	GACGACGACGACAAGCAAAACTCCCAGCTGCAGGA
			ASGR2-ex-if-F1	GACGACGACGACAAGCAAAGTGAGGGTCACAGGGG
			ASGR1-if-R2	CTAACCGGTAGGGATTTAAAGGAGAGGTGGCTCCT
			ASGR2-if-R2	CTAACCGGTAGGGATTCAGGCCACCTCGCCGGTGG
		Primers for Ack1 expression vector
			Name	Sequence (5' to 3')
			T7His-INV-F	ACAGCAAATGGCGGGATCCCACCATCACCACCATCACTGAATCCCTACCGGTTAGTAATG
			T7His-INV-R	CCCGCCATTTGCTGTCCACCAGTCATGCTAGCCATGGTGGCATCCTCTAGAGTCCGGAGGC
			Ack1-f	GCAAATGGCGGGATCCATGCAGCCAGAGGAGGGCA
			Ack1-r	GGTGATGGTGGGATCCGCGCTTGTGGTGGGCAGGG
		Primers for mRNA selection
			Name	Sequence (5' to 3')
			GSP6-GFP-F	GGAAGATCTATTTAGGTGACACTATAGAACAACAACAACAACAAACAACAACAAAATGAGTAAAGGAGAAGAACTTTTCACTGGAG
			GFP-R	TTTGTATAGTTCATCCATGCCATGTG
			Flag-His-F	GACTATAAGGACGACGACGACAAGCACCATC
			Atail (R)	TTTTTTTTTCTTGTAGTAGAACTGGGTGCTGGTCGTAATCCCGCCAATGCC
			9NNS-F	CATGGCATGGATGAACTATACAAANNSNNSNNSNNSNNSNNSNNSNNSNNSGACTATAAGGACGACGACG
			16NNS-F	GGATGAACTATACAAANNSNNSNNSNNSNNSNNSNNSNNSNNSNNSNNSNNSNNSNNSNNSNNSGACTATAAGGACGACGACG
			Flag His tag A02	TTTTTTTTTATGGTGATGGTGGTGATGGTGCTTGTCGTCGTCGTCC
			SP6 Omega	ATTTAGGTGACACTATAGAACAACAACAACAACAAACAACAACAAAATGGCTAGCATGACTGGTGGACAGCAAATGGGT
			T7-long-F	ATGGCTAGCATGACTGGTGGACAGCAAATGGGT
			Flag(Histag) in R	ATGGTGATGGTGGTGATGGTGCTTGTCGTCGTCGTCC
			His-stop-topo F	CACCACCATCACCATTAGAAGGGTTCGATC
			Igk-T7-R	AGTCATGCTAGCCATGTCACCAGTGGAACC

## Sheet: S2 Table
		Supplementary Table 2.
		Amino acid sequences of functional peptides used in the construction of 10M-D42AN.
		Amino acid sequences of functional peptides used in the construction of N-10M-D42TN
			Name	Sequence (5' to 3')
			cleavage site	RRVRR
			Fusogenic peptide S28	PFVIGAGVLGALGTGIGGITTSTQFYYK
			Nuclear Localization Sequence	PAAKRVKL

## Sheet: S3 Table
		Supplementary Table 3.
		Primers for qRT–PCR targeting DOCK11 and GAPDH.
		Primers for qRT-PCR
			Name	Sequence (5' to 3')
			DOCK11 Forward primer	TTGCCTTTTATGGCCAATCT
			DOCK11 Reverse primer	GAGCATATTTTGGATCAAGC
			GAPDH Forward primer	GGAAGGACTCATGACCACA
			GAPDH Reverse primer	GGAAGGACTCATGACCACA

## Sheet: S4 Table
		Supplementary Table 4.
		Primers for PCR to assess HBV DNA and cccDNA levels in the liver.
		Primers for PCR to assess HBV DNA levels in the liver
			Name	Sequence (5' to 3')
			Forward primer	CACATCAGGATTCCTAGGACC
			Reverse primer	AGGTTGGTGAGTGATTGGAG
			TaqMan probe	6-FAM-CAGAGTCTAGACTCGTGGTGGACTTC-TAMRA
		Primers for PCR to assess cccDNA levels in the liver
			Name	Sequence (5' to 3')
			Forward primer	CTCCCCGTCTGTGCCTTCT
			Reverse primer	GCCCCAAAGCCACCCAAG
			TaqMan probe	6-FAM-CGTCGCATGGARACCACCGTGAACGCC-TAMRA
